# Supplementary material for: The role of gene fusions in the evolution of metabolic pathways: the histidine biosynthesis case
Source: BMC Evol Biol. 2007 Aug 16;7(Suppl 2):S4. doi: 10.1186/1471-2148-7-S2-S4 (PMC1963479; doi:10.1186/1471-2148-7-S2-S4)
Supplement: Additional file 8 — Identifiers of sequences used in this work. [file 1471-2148-7-S2-S4-S8.txt]

HisD
3982577_T.goesingense; 10177677_A.thaliana; 34904356_O.sativa; 99844_B._oleracea; 10383761_S.cerevisiae; 38567265_N.crassa; 50285163_C.glabrata; 42547615_G.zeae_PH1; 50304609_K.lactis; 38109852_M.grisea_7015; 40746471_A.nidulans_FGSC_A4; 50258877_C.neoformans_var._neoformans_B3501A; 40743835_A.nidulans_FGSC_A4; 44985362_A.gossypii_ATCC_10895; 46099735_U.maydis_521; 31095443_H.cylindrosporum; 49645975_Y.lipolytica_CLIB99; 3203_P.pastoris; 3757752_C.albicans; 49656425_D.hansenii_CBS767; 7630171_S.pombe; 15606160_A.aeolicus_VF5; 16080544_B.subtilis; 27376367_B.japonicum_USDA_110; 15807134_D.radiodurans_R1; 16129961_E.coli_K12; 39998190_G.sulfurreducens_PCA; 32267220_H.hepaticus_ATCC_51449; 15673191_L.lactis_subsp._lactis_Il1403; 15841052_M.tuberculosis_CDC1551; 15677431_N.meningitidis_MC58; 32471499_P.sp._1; 16329672_S.sp._PCC_6803; 15643799_T.maritima_MSB8; 46198678_T.thermophilus_HB27; 34557911_W.succinogenes_DSM_1740; 53731453_M.burtonii_DSM_6242; 2621272_M.thermautotrophicus_str._Delta_H; 20092017_M.acetivorans_C2A; 15669647_M.jannaschii_DSM_2661; 20094148_M.kandleri_AV19; 11497828_A.fulgidus_DSM_4304; 15897514_S.solfataricus_P2; 18312330_P.aerophilum_str._IM2

HisIE
10177677_A.thaliana; 34904356_O.sativa; 10383761_S.cerevisiae; 38567265_N.crassa; 50285163_C.glabrata; 42547615_G.zeae_PH1; 50304609_K.lactis; 38109852_M.grisea_7015; 40746471_A.nidulans_FGSC_A4; 50258877_C.neoformans_var._neoformans_B3501A; 44985362_A.gossypii_ATCC_10895; 46099735_U.maydis_521; 31095443_H.cylindrosporum; 49645975_Y.lipolytica_CLIB99; 3203_P.pastoris; 3757752_C.albicans; 49656425_D.hansenii_CBS767; 7630171_S.pombe; N.mengitidis_MC58; 15606967_A.aeolicus_VF5; 16080539_B.subtilis; 15805759_D.radiodurans_R1; 16129967_E.coli_K12; 39996631_G.sulfurreducens_PCA; 32265948_H.hepaticus_ATCC_51449; 15673197_L.lactis_subsp._lactis_Il1403; 15841059_M.tuberculosis_CDC1551; 17230755_N.sp._PCC_7120; 15925662_S.aureus_subsp._aureus_Mu50; 16332335_S.sp._PCC_6803; 15643793_T.maritima_MSB8; 46199382_T.thermophilus_HB27; 34556543_W.succinogenes_DSM_1740; 15669621_M.jannaschii_DSM_2661; 15678273_M.thermautotrophicus; 20094973_M.kandleri_AV19; 20089786_M.acetivorans_str._C2A; 18312308_P.aerophilum_str._IM2

HisNB
109692053_Campylobacter_jejuni_subsp....; 109899190_Pseudoalteromonas_atlantica...; 110637675_Cytophaga_hutchinsonii_ATCC...; 113950503_Shewanella_baltica_OS195; 113970135_Shewanella_sp._MR-4; 114047675_Shewanella_sp._MR-7; 114562892_Shewanella_frigidimarina_NC...; 114773289_alpha_proteobacterium_HTCC2255; 116183729_Vibrio_sp._Ex25; 116216694_Vibrio_cholerae_RC385; 116515008_Buchnera_aphidicola_str._Cc...; 117618028_Aeromonas_hydrophila_subsp....; 117624225_Escherichia_coli_APEC_O1; 117673997_Yersinia_pseudotuberculosis...; 117920296_Shewanella_sp._ANA-3; 118067988_Serratia_proteamaculans_568; 118074420_Shewanella_woodyi_ATCC_51908; 118739614_Enterobacter_sp._638; 118757732_Shewanella_pealeana_ATCC_70...; 119470924_Alteromonadales_bacterium_TW-7; 119775079_Shewanella_amazonensis_SB2B; 119879014_Stenotrophomonas_maltophili...; 119945366_Psychromonas_ingrahamii_37; 120436112_Gramella_forsetii_KT0803; 120598644_Shewanella_sp._W3-18-1; 123442984_Yersinia_enterocolitica_sub...; 124006022_Microscilla_marina_ATCC_23134; 124115468_Vibrio_cholerae_1587; 124121748_Vibrio_cholerae_MZO-3; 124530721_Escherichia_coli_B; 126174641_Shewanella_baltica_OS155; 126645652_Algoriphagus_sp._PR1; 126664303_Flavobacteria_bacterium_BAL38; 127513128_Shewanella_loihica_PV-4; 1333842_Salmonella_typhimurium; 15603065_Pasteurella_multocida_subsp....; 15616723_Buchnera_aphidicola_str._APS...; 15641148_Vibrio_cholerae_O1_biovar_el...; 15792904_Campylobacter_jejuni_subsp._...; 15802501_Escherichia_coli_O157:H7_EDL933; 15838808_Xylella_fastidiosa_9a5c; 16121819_Yersinia_pestis_CO92; 16272419_Haemophilus_influenzae_Rd_KW20; 16761005_Salmonella_enterica_subsp._e...; 16765404_Salmonella_typhimurium_LT2; 21231259_Xanthomonas_campestris_pv._c...; 21242575_Xanthomonas_axonopodis_pv._c...; 21672387_Buchnera_aphidicola_str._Sg_...; 24373631_Shewanella_oneidensis_MR-1; 26248397_Escherichia_coli_CFT073; 27366195_Vibrio_vulnificus_CMCP6; 27904600_Buchnera_aphidicola_str._Bp_...; 28199151_Xylella_fastidiosa_Temecula1; 28897914_Vibrio_parahaemolyticus_RIMD...; 29345613_Bacteroides_thetaiotaomicron...; 30063472_Shigella_flexneri_2a_str._2457T; 33519916_Candidatus_Blochmannia_flori...; 37525515_Photorhabdus_luminescens_sub...; 37679537_Vibrio_vulnificus_YJ016; 38704042_Escherichia_coli_O157:H7_str...; 50121509_Erwinia_carotovora_subsp._at...; 51595896_Yersinia_pseudotuberculosis_...; 52425945_Mannheimia_succiniciproducen...; 52841430_Legionella_pneumophila_subsp...; 53714474_Bacteroides_fragilis_YCH46; 53729148_Actinobacillus_pleuropneumon...; 53733033_Haemophilus_influenzae_R2846; 53733285_Haemophilus_influenzae_R2866; 54294141_Legionella_pneumophila_str._...; 54297154_Legionella_pneumophila_str._...; 54308282_Photobacterium_profundum_SS9; 56460937_Idiomarina_loihiensis_L2TR; 57238612_Campylobacter_jejuni_RM1221; 57241587_Campylobacter_lari_RM2100; 57242505_Campylobacter_upsaliensis_RM...; 57504889_Campylobacter_coli_RM2228; 58581881_Xanthomonas_oryzae_pv._oryza...; 59711622_Vibrio_fischeri_ES114; 62180654_Salmonella_enterica_subsp._e...; 68249073_Haemophilus_influenzae_86-028NP; 71274438_Xylella_fastidiosa_Dixon; 71282446_Colwellia_psychrerythraea_34H; 71892239_Candidatus_Blochmannia_penns...; 71898435_Xylella_fastidiosa_Ann-1; 74312565_Shigella_sonnei_Ss046; 75177149_Shigella_boydii_BS512; 75186829_Escherichia_coli_E24377A; 75196089_Escherichia_coli_HS; 75210034_Escherichia_coli_B171; 75242855_Escherichia_coli_F11; 75259171_Escherichia_coli_E22; 75429723_Actinobacillus_succinogenes_...; 75514063_Escherichia_coli_53638; 77362400_Pseudoalteromonas_haloplankt...; 77815195_Shewanella_putrefaciens_CN-32; 77959284_Yersinia_bercovieri_ATCC_43970; 77962462_Yersinia_mollaretii_ATCC_43969; 77975877_Yersinia_frederiksenii_ATCC_...; 77978866_Yersinia_intermedia_ATCC_29909; 78047433_Xanthomonas_campestris_pv._v...; 82543399_Shigella_boydii_Sb227; 82777446_Shigella_dysenteriae_Sd197; 83571264_Shigella_dysenteriae_1012; 83588023_Escherichia_coli_101-1; 83858108_Croceibacter_atlanticus_HTCC...; 84391744_Vibrio_splendidus_12B01; 85059105_Sodalis_glossinidius_str._mo...; 85712681_Idiomarina_baltica_OS145; 86130227_Cellulophaga_sp._MED134; 86133445_Tenacibaculum_sp._MED152; 86143306_Flavobacterium_sp._MED217; 86147092_Vibrio_sp._MED222; 86149268_Campylobacter_jejuni_subsp._...; 86152324_Campylobacter_jejuni_subsp._...; 86152678_Campylobacter_jejuni_subsp._...; 88712457_Flavobacteriales_bacterium_H...; 88794032_Alteromonas_macleodii_Deep_e...; 88802980_Polaribacter_irgensii_23-P; 88805687_Robiginitalea_biformata_HTCC...; 88857348_Pseudoalteromonas_tunicata_D2; 89075755_Photobacterium_sp._SKA34; 89108843_Escherichia_coli_W3110; 89891713_Flavobacteria_bacterium_BBFL7; 90407647_Psychromonas_sp._CNPT3; 90411636_Photobacterium_profundum_3TCK; 90580090_Vibrio_angustum_S14; 90592003_Flavobacterium_johnsoniae_UW101; 91217706_Psychroflexus_torquis_ATCC_7...; 91226028_Vibrio_alginolyticus_12G01; 91792971_Shewanella_denitrificans_OS217; 94676488_Baumannia_cicadellinicola_st...

HisHF
115398405_Aspergillus_terreus_NIH2624; 115451995_Oryza_sativa; 116510273_Coprinopsis_cinerea_okayama...; 15236905_Arabidopsis_thaliana; 28918472_Neurospora_crassa; 40742820_Aspergillus_nidulans_FGSC_A4; 42546486_Gibberella_zeae_PH-1; 45198473_Ashbya_gossypii_ATCC_10895; 46099531_Ustilago_maydis_521; 50285631_Candida_glabrata; 50310713_Kluyveromyces_lactis; 50405753_Debaryomyces_hansenii_CBS767; 50548149_Yarrowia_lipolytica; 51246019_Desulfotalea_psychrophila_LSv54; 58259255_Cryptococcus_neoformans_var....; 63054793_Schizosaccharomyces_pombe_972h-; 6319725_Saccharomyces_cerevisiae; 70989805_Aspergillus_fumigatus_Af293; 77023068_Candida_albicans_SC5314; 94266577_delta_proteobacterium_MLMS-1; 94266671_delta_proteobacterium_MLMS-1; HisHF_Aquifex_aeolicus_VF5; HisHF_Archaeoglobus_fulgidus_DSM_4304; HisHF_Bacillus_subtilis_subsp._subtil...; HisHF_Bacteroides_fragilis_NCTC_9343; HisHF_Campylobacter_jejuni_RM1221; HisHF_Caulobacter_crescentus_CB15; HisHF_Clostridium_acetobutylicum_ATCC...; HisHF_Escherichia_coli_K12; HisHF_Geobacter_sulfurreducens_PCA; HisHF_Lactococcus_lactis_subsp._lacti...; HisHF_Neisseria_meningitidis_FAM18; HisHF_Nitrosomonas_europaea_ATCC_19718; HisHF_Nostoc_sp._PCC_7120; HisHF_Streptomyces_coelicolor_A3(2); HisHF_Sulfolobus_solfataricus_P2; HisHF_Thermotoga_maritima_MSB8; HisHF_Xylella_fastidiosa_9a5c
